# Supplementary material for: Wild-Mouse-Derived Gut Microbiome Transplantation in Laboratory Mice Partly Alleviates House-Dust-Mite-Induced Allergic Airway Inflammation
Source: Microorganisms. 2024 Dec 4;12(12):2499. doi: 10.3390/microorganisms12122499 (PMC11728220; doi:10.3390/microorganisms12122499)
Supplement: Supplementary file 1 [file microorganisms-12-02499-s001.zip]

Archive with 1 entries (1 files):
- microorganisms-3354281-supplementary.pdf
